# Supplementary material for: Actively replicating gut bacteria identified by 5-ethynyl-2’-deoxyuridine (EdU) click chemistry and cell sorting
Source: Gut Microbes. 2023 Feb 23;15(1):2180317. doi: 10.1080/19490976.2023.2180317 (PMC9980609; doi:10.1080/19490976.2023.2180317)
Supplement: Supplemental Material [file KGMI_A_2180317_SM8183.zip]

Archive with 10 entries (10 files):
- FigS1.jpg
- FigS3.jpg
- FigS4.jpg
- FigS5.jpg
- FigS6.jpg
- FigS7.jpg
- FigS8.jpg
- TableSI.xlsx
- TableSII.xlsx
- TableSIII.xlsx
