# Supplementary material for: Actively replicating gut bacteria identified by 5-ethynyl-2’-deoxyuridine (EdU) click chemistry and cell sorting
Source: Gut Microbes. 2023 Feb 23;15(1):2180317. doi: 10.1080/19490976.2023.2180317 (PMC9980609; doi:10.1080/19490976.2023.2180317)
Supplement: Supplemental Material [file KGMI_A_2180317_SM8183.zip › TableSI.xlsx]

## Sheet: Sheet1
Isolate name	Pyrimidine salvage	De novo pyrimidine synthesis	Pyrimidine deoxyribonucleotide biosynthesis	% GC	Labeled with EdU
Clostridium beijerinckii	Complete (3/3)	Complete (8/8)	Complete (6/6)	29.61	Yes
Escherichia coli K12	Complete (3/3)	Complete (8/8)	Complete (6/6)	50.75	Yes
Enterococcus faecalis	Complete (3/3)	Incomplete (7/8) (missing K00610)	Complete (6/6)	37.21	Yes
Prevotella intermedia	Incomplete (1/3) (missing K00940, K00943)	Complete (8/8)	Incomplete (3/6) (missing K00526, K00940, K00943)	43.31	Yes
Akkermansia muciniphila	Incomplete (2/3) (missing K00857)	Incomplete (7/8) (missing K00610)	Incomplete (4/6) (missing K00526, K01520)	55.75	No
Bacteroides caccae	Incomplete (2/3) (missing K00943)	Complete (8/8)	Incomplete (4/6) (missing K00526, K01520)	42.69	No
Bacteroides fragilis	Incomplete (2/3) (missing K00943)	Complete (8/8)	Incomplete (5/6) (missing K00943)	43.11	No
Bifidobacterium longum subsp. infantis	Incomplete (1/3) (missing K00857, K00940)	Complete (8/8)	Incomplete (5/6) (missing K00940)	59.82	No
Ruminococcus bromii	Incomplete (1/3) (missing K00857, K00940)	Incomplete (7/8) (missing K00610)	Incomplete (3/6) (missing K00525, K00526, K00940)	40.74	No
