# Supplementary material for: Actively replicating gut bacteria identified by 5-ethynyl-2’-deoxyuridine (EdU) click chemistry and cell sorting
Source: Gut Microbes. 2023 Feb 23;15(1):2180317. doi: 10.1080/19490976.2023.2180317 (PMC9980609; doi:10.1080/19490976.2023.2180317)
Supplement: Supplemental Material [file KGMI_A_2180317_SM8183.zip › TableSII.xlsx]

## Sheet: Table SIA
Condition	Replicate	Lag Time (HH:MM:SS)	Max V	AUC
Control	1	00:23:43	8.375	2.844
	2	00:31:19	8.143	2.478
	3	00:27:58	9.039	2.701
Vancomycin	1	00:45:07	7.607	2.223
	2	00:40:07	8.935	2.359
	3	00:35:07	7.214	2.346
Polymyxin B	1	01:25:07	3.011	1.683
	2	00:55:07	6.587	1.958
	3	01:00:07	5.785	2.002

## Sheet: Table SIB
Condition 1	Condition 2	Lag Time	Max V	AUC
Control	Vancomycin	P = 0.8807	P = 0.7836	P = 0.0455
	Polymyxin B	P = 0.0073	P = 0.0264	P = 0.0013
