# Supplementary material for: Actively replicating gut bacteria identified by 5-ethynyl-2’-deoxyuridine (EdU) click chemistry and cell sorting
Source: Gut Microbes. 2023 Feb 23;15(1):2180317. doi: 10.1080/19490976.2023.2180317 (PMC9980609; doi:10.1080/19490976.2023.2180317)
Supplement: Supplemental Material [file KGMI_A_2180317_SM8183.zip › TableSIII.xlsx]

## Sheet: Sheet1
Antibiotic Resistance Ontology (ARO) Term	Antimicrobial Resistance (AMR) Gene Family	Drug Class	Resistance Mechanism	% Identity of Matching Region	% Length of Reference Sequence
vanN	glycopeptide resistance gene cluster, Van ligase	glycopeptide antibiotic	antibiotic target alteration	29.41	121.28
vanG	glycopeptide resistance gene cluster, Van ligase	glycopeptide antibiotic	antibiotic target alteration	40.34	100.57
vanK gene in vanI cluster	glycopeptide resistance gene cluster, vanK	glycopeptide antibiotic	antibiotic target alteration	25.29	103.73
vanR gene in vanA cluster	glycopeptide resistance gene cluster, vanR	glycopeptide antibiotic	antibiotic target alteration	29.9	45.02
vanR gene in vanF cluster	glycopeptide resistance gene cluster, vanR	glycopeptide antibiotic	antibiotic target alteration	41.67	102.6
vanR gene in vanB cluster	glycopeptide resistance gene cluster, vanR	glycopeptide antibiotic	antibiotic target alteration	29.79	75.45
vanR gene in vanF cluster	glycopeptide resistance gene cluster, vanR	glycopeptide antibiotic	antibiotic target alteration	30.7	97.4
vanR gene in vanL cluster	glycopeptide resistance gene cluster, vanR	glycopeptide antibiotic	antibiotic target alteration	34.82	94.81
vanR gene in vanF cluster	glycopeptide resistance gene cluster, vanR	glycopeptide antibiotic	antibiotic target alteration	40	103.9
vanR gene in vanN cluster	glycopeptide resistance gene cluster, vanR	glycopeptide antibiotic	antibiotic target alteration	34.65	96.52
vanT gene in vanG cluster	glycopeptide resistance gene cluster, vanT	glycopeptide antibiotic	antibiotic target alteration	38.27	55.06
vanT gene in vanG cluster	glycopeptide resistance gene cluster, vanT	glycopeptide antibiotic	antibiotic target alteration	36.12	47.47
vanU gene in vanG cluster	glycopeptide resistance gene cluster, vanU	glycopeptide antibiotic	antibiotic target alteration	35.48	97.33
vanH gene in vanB cluster	vanH, glycopeptide resistance gene cluster	glycopeptide antibiotic	antibiotic target alteration	26.14	119.81
vanH gene in vanA cluster	vanH, glycopeptide resistance gene cluster	glycopeptide antibiotic	antibiotic target alteration	35.29	88.2
vanS gene in vanF cluster	vanS, glycopeptide resistance gene cluster	glycopeptide antibiotic	antibiotic target alteration	28.14	208.77
vanS gene in vanM cluster	vanS, glycopeptide resistance gene cluster	glycopeptide antibiotic	antibiotic target alteration	27.95	196.76
vanS gene in vanF cluster	vanS, glycopeptide resistance gene cluster	glycopeptide antibiotic	antibiotic target alteration	22.01	89.04
vanY gene in vanF cluster	vanY, glycopeptide resistance gene cluster	glycopeptide antibiotic	antibiotic target alteration	29.09	114.33
vanY gene in vanF cluster	vanY, glycopeptide resistance gene cluster	glycopeptide antibiotic	antibiotic target alteration	41.48	110.92
vanZ gene in vanF cluster	vanZ, glycopeptide resistance gene cluster	glycopeptide antibiotic	antibiotic target alteration	28.49	178.64
